# Supplementary material for: Interaction effect between NAFLD severity and high carbohydrate diet on gut microbiome alteration and hepatic de novo lipogenesis
Source: Gut Microbes. 2022 May 29;14(1):2078612. doi: 10.1080/19490976.2022.2078612 (PMC9154801; doi:10.1080/19490976.2022.2078612)
Supplement: Supplemental Material [file KGMI_A_2078612_SM4505.zip]

Archive with 1 entries (1 files):
- Suppl_data_KGMI_20220049_gut microbes_revision.docx
